# Supplementary material for: Automated Capture of Intraoperative Adverse Events Using Artificial Intelligence: A Systematic Review and Meta-Analysis
Source: J Clin Med. 2023 Feb 20;12(4):1687. doi: 10.3390/jcm12041687 (PMC9963108; doi:10.3390/jcm12041687)
Supplement: Supplementary file 1 [file jcm-12-01687-s001.zip]

Archive with 5 entries (5 files):
- Figure S3.pdf
- Figures S1 and S2.pdf
- File S1.pdf
- Table S1.pdf
- Table S2.pdf
